# Supplementary material for: Inhibitory Effect of Adsorption of Streptococcus mutans onto Scallop-Derived Hydroxyapatite
Source: Int J Mol Sci. 2023 Jul 12;24(14):11371. doi: 10.3390/ijms241411371 (PMC10379008; doi:10.3390/ijms241411371)
Supplement: Supplementary file 1 [file ijms-24-11371-s001.zip]

Archive with 1 entries (1 files):
- ijms-2451321-supplementary.pdf
